# Supplementary material for: Preparation of Polyurea Microcapsules by Interfacial Polymerization of Isocyanate and Chitosan Oligosaccharide
Source: Materials (Basel). 2021 Jul 5;14(13):3753. doi: 10.3390/ma14133753 (PMC8269919; doi:10.3390/ma14133753)
Supplement: Supplementary file 1 [file materials-14-03753-s001.zip]

Archive with 1 entries (1 files):
- materials-1239804-supplementary.pdf
